# Supplementary material for: Full-genome sequencing and mutation analysis of SARS-CoV-2 isolated from Makassar, South Sulawesi, Indonesia
Source: PeerJ. 2022 Jun 10;10:e13522. doi: 10.7717/peerj.13522 (PMC9190667; doi:10.7717/peerj.13522)
Supplement: Supplemental Information 1 [file peerj-10-13522-s001.xlsx]

## Sheet: Sheet1
Lineage	Accession ID	Originating Laboratory	Submitting Laboratory	Authors
B.1	EPI_ISL_516829	RSUD Nyi Ageng Serang	Genetics Working Group (Pokja Genetik) Faculty of Medicine, Public Health and Nursing Universitas Gadjah Mada (FK-KMK UGM), Disease Investigation Center Wates Ministry of Agriculture Indonesia, Department of Microbiology FK-KMK UGM, Laboratorium Diagnostik Yayasan Tahija World Mosquito Program (WMP) Yogyakarta Center for Tropical Medicine FK-KMK UGM, Integrated Research Center FK-KMK UGM, Departm…	Marcellus; . Siswanto; Afiahayati; Beby Dewi Sartika; Dwi AA Nugrahaningsih; Dyah Ayu Puspitarani; Edwin W. Daniwijaya; Eggi Arguni; Endah Supriyati; Gunadi; Hendra Wibawa; Ludhang P. Rizki; Mohamad S. Hakim; Titik Nuryastuti; Tri Wibawa
	EPI_ISL_4537783	APHP Bichat-Claude Bernard	APHP Bichat-Claude Bernard	Benoit Visseaux; Samuel Lebourgeois
	EPI_ISL_3804266	CERMES	Institut Pasteur de Dakar	Adamou Lagare; Dhwani Batra; Dia Ndongo; Diagne Moussa Moïse; Diallo Amadou; Faye Ousmane; Justin Lee; Loucoubar Cheikh; Ndiaye Ndack; Sall Amadou Alpha; Sankhe Safietou
	EPI_ISL_529966	RSUD Sidoarjo	Institute of Tropical Disease, Universitas Airlangga	Aldise M Nastri; Atok Irawan; Gatot Soegiarto; Jezzy R Dewantari; Kazufumi Shimizu; Krisnoadi Rahardjo; Laksmi Wulandari; Maria I Lusida; Mitsuhiro Nishimura; Resti Yudhawati; Retno A Setyoningrum; Rima R Prasetya; Soetjipto; Yasuko;Mori; Yohko K Shimizu
	EPI_ISL_528749	Santosa Hospital Bandung Central	School of Life Sciences and Technology & School of Pharmacy-Institut Teknologi Bandung; Molecular, Genetics Laboratory-Faculty of Medicine-Universitas Padjadjaran; Laboratorium Kesehatan Provinsi Jawa Barat	Agung Eru Wibowo; Azzania Fibriani; Catur Riani; Cut Nur Cinthia Alamanda; Davin H. E. Setiamarga; Ema Rahmawati; Hammam Riza; Hesti Lina Wiraswati; Husna Nugrahapraja; Irvan; Faizal; Lia Faridah; Marselina Irasonia Tan; Rifky Waluyajati Rachman; Rizki Mardian; Ryan Bayusantika Ristandi; Savira Ekawardhani; Sony Solistia Wirawan; Tarwadi; Yunia Sribudiani
B.1.319	EPI_ISL_418198	NYU Langone Health	Department of Pathology and Medicine, New York, University School of Medicine	Adriana Heguy; Amy Rapkiewicz; Antonio Serrano; Christian Marier; Dacia Dimartino; Emily Huang; Gael Westby; George Jour; Guomiao Shen; Jared Pinnell; John Cadley; John Chen; Margaret Black; Marie Samanovic-Golden; Mark J. Mulligan; Matija Snuderl; Matthew T. Maurano; Megan Hogan; Nick Vulpescu; Paolo Cotzia; Paul Zappile; Peter Meyn; Xiaojun Feng
	EPI_ISL_3278294	Lab Genetik Sumbawa Technopark	National Institute of Health Research and Development	Arie Ardiansyah Nugraha; Hana Apsari Pawestri; Hartanti Dian Ikawati; Kartika Dewi Puspa; Krisna Pangesti; Nelly Puspandari; Subangkit; Triyani Soekarso; Vivi Setiawaty
	EPI_ISL_3019944	Dinkes Kalimantan Timur	National Institute of Health Research and Development	Arie Ardiansyah Nugraha; Fajar Nur Sulistiyohadi; Hana Apsari Pawestri; Hartanti Dian Ikawati; Kartika Dewi Puspa; Krisna Pangesti; Nelly Puspandari; Subangkit; Triyani Soekarso; Vivi Setiawaty
	EPI_ISL_3278293	RSUD dr Soehadi Prijonegoro Sragen	National Institute of Health Research and Development	Arie Ardiansyah Nugraha; Hana Apsari Pawestri; Hartanti Dian Ikawati; Kartika Dewi Puspa; Krisna Pangesti; Nelly Puspandari; Subangkit; Triyani Soekarso; Vivi Setiawaty
	EPI_ISL_419942	Victorian Infectious Diseases Reference Laboratory (VIDRL)	Victorian Infectious Diseases Reference Laboratory and Microbiological Diagnostic Unit Public Health Laboratory, Doherty Institute	Caly L.; Druce J.; Sait, M.; Schultz M.; Seemann T.; Sherry, N.
B.1.466.2	EPI_ISL_728184	National Public Health Laboratory, National Centre for Infectious Diseases	National Public Health Laboratory, National Centre for Infectious Diseases	Lin Cui; Raymond Tzer Pin Lin; Sophie Octavia; Tze Minn Mak; Zhenyang Zhou
	EPI_ISL_768689	Pathogen Genomics Center, National Institute of Infectious Diseases	Pathogen Genomics Center, National Institute of Infectious Diseases	Kentaro Itokawa; Makoto Kuroda; Masanori Hashino; Rina Tanaka; Tsuyoshi Sekizuka
	EPI_ISL_4417835	RS Karitas / EIJKMAN OXFORD CLINICAL RESEARCH UNIT	Genomik Solidaritas Indonesia Laboratorium	Annisa Muthiah Sukirman; Anuraj Shankar; Ariel Pradipta; Bonifacius; Carissa Sintca Wijaya; Claus Bough; Decy Subekti; Dhahlia Agustina Cahyono; Dian Tri Wahyudi; Gracia Felias Enos Korompis; Himawan Masyhuri; Kevin Baird; Louisa; Markus; Meutia Ayuputeri Kumaheri; Raph Hamers; Suwarti
	EPI_ISL_877456	Primasatya Husada Citra Hospital	Institute of Tropical Disease, Universitas Airlangga	Aldise M Nastri; Gatot Soegiarto; Jezzy R Dewantari; Kazufumi Shimizu; Krisnoadi Rahardjo; Laksmi Wulandari; Maria I Lusida; Pudji Djanuartono; Resti Yudhawati; Rima R Prasetya; Soetjipto; Yasuko Mori
	EPI_ISL_2868921	BBTKLPP Jakarta	National Institute of Health Research and Development	Arie Ardiansyah Nugraha; Hana Apsari Pawestri; Hartanti Dian Ikawati; Kartika Dewi Puspa; Krisna Pangesti; Nelly Puspandari; Subangkit; Triyani Soekarso; Vivi Setiawaty
B.1.1.7	EPI_ISL_1118933	National Institute of Health Research and Development	National Institute of Health Research and Development	Agustiningsih; Arie Ardiansyah Nugraha; Fauzul Muna; Hana Apsari Pawestri; Hartanti Dian Ikawati; Herna; Holy Arif Wibowo; Irene Lorinda Indalao; Kartika Dewi Puspa; Kindi Adam; Krisna Nur Andriana Pangesti; Natalie Laurencia Kipuw; Nelly; Puspandari; Ni Ketut Susilarini; Nike Susanti; Nurika Hariastuti; Reni Herman; Ririn Ramadhany; Subangkit; Tati Febriyanti; Triyani Soekarso; Ully Alfi Nikmah;…
	EPI_ISL_1169047	RSUP Dr. Mohammad Hoesin Palembang Sumatera Selatan	National Institute of Health Research and Development	Arie Ardiansyah Nugraha; Hana Apsari Pawestri; Hartanti Dian Ikawati; Kartika Dewi Puspa; Nelly Puspandari; Subangkit; Vivi Setiawaty
	EPI_ISL_581117	Lighthouse Lab in Milton Keynes	Wellcome Sanger Institute for the COVID-19 Genomics UK (COG-UK) consortium	Cordelia Langford; David K. Jackson; Dominic Kwiatkowski; Ewan Harrison; Ian Johnston; John Sillitoe on behalf of the Wellcome Sanger Institute COVID-19 Surveillance Team; Roberto Amato; Sonia Goncalves; The Lighthouse Lab in Milton Keynes and Alex Alderton
B.1.351	EPI_ISL_660190	NHLS-IALCH	KRISP, KZN Research Innovation and Sequencing Platform	Giandhari J; Khan S; Lessells R; Mdlalose K; Pillay S; Tegally H; Wilkinson E; York D; de Oliveira T
	EPI_ISL_1824605	RSUP Sanglah	National Institute of Health Research and Development	Arie Ardiansyah Nugraha; Hana Apsari Pawestri; Hartanti Dian Ikawati; I Gede Ketut Sajinadiyasa; I Nengah Tony Rustawan; Kartika Dewi Puspa; Krisna Pangesti; Nelly Puspandari; Subangkit; Vivi Setiawaty
	EPI_ISL_2854722	RSUP Dr. Hasan Sadikin Bandung	National Institute of Health Research and Development	Arie Ardiansyah Nugraha; Hana Apsari Pawestri; Hartanti Dian Ikawati; Kartika Dewi Puspa; Krisna Pangesti; Nelly Puspandari; Subangkit; Triyani Soekarso; Vivi Setiawaty
P.1	EPI_ISL_792680	Pathogen Genomics Center, National Institute of Infectious Diseases	Pathogen Genomics Center, National Institute of Infectious Diseases	Kentaro Itokawa; Makoto Kuroda; Masanori Hashino; Rina Tanaka; Tsuyoshi Sekizuka
	EPI_ISL_2454057	MEPHI, Aix Marseille University	MEPHI, Aix Marseille University	Anthony LEVASSEUR
	EPI_ISL_811149	Laboratorio de Ecologia de Doencas Transmissiveis na Amazonia, Instituto Leonidas e Maria Deane - Fiocruz Amazonia	Laboratorio de Ecologia de Doencas Transmissiveis na Amazonia, Instituto Leonidas e Maria Deane - Fiocruz Amazonia	André Corado; Debora Duarte; Felipe Naveca on behalf of the Fiocruz COVID-19 Genomic Surveillance Network; Fernanda Nascimento; George Silva; Karina Pessoa; Luciana Gonçalves; Maria Júlia Brandão; Matilde Mejía; Michele Jesus; Valdinete Nascimento; Victor Souza; Ágatha Costa
B.1.617.2	EPI_ISL_1030354	Contra Costa County Public Health Lab	Chan-Zuckerberg Biohub	CZB Cliahub Consortium
	EPI_ISL_5395771	Raden Mattaher Regional General Hospital (RSUD)	Eijkman Research Center for Molecular Biology, National Research and Innovation Agency; Raden Mattaher Regional General Hospital (RSUD)	Amin Soebandrio; Edison Johar; Fery Kusnadi; Frilasita A Yudhaputri; Hidayat Trimarsanto; Iskandar Adnan; Jessica R Saragih; Khin Saw Myint; Lidwina Priliani; Lydia V Panggalo; Muhammad Rezki Rasyak; Safarina G Malik; Sotianingsih; Sukma Oktavianthi; Willy Agustine; Yusnidar
	EPI_ISL_1824604	PRVKP FK UI	National Institute of Health Research and Development	Arie Ardiansyah Nugraha; Hana Apsari Pawestri; Hartanti Dian Ikawati; Kartika Dewi Puspa; Krisna Pangesti; Nelly Puspandari; Subangkit; Vivi Setiawaty
B.1.1.529	EPI_ISL_6647962	LANCET LABORATORY	National Institute for Communicable Diseases of the National Health Laboratory Service	Amoako DG; Bhiman JN; Everatt J; Glass A; Ismail A; Mahlangu B; Mnguni A; Mohale T; Ntuli N; Scheepers C; Viana R
	EPI_ISL_6640917	Botswana Harvard HIV Reference Laboratory	Botswana Harvard HIV Reference Laboratory	Boitumelo Zuze; Botshelo Radibe; Dorcas Maruapula; Joseph Makhema; Keoratile Ntshambiwa; Kgomotso Moruisi; Legodile Kooepile; Mosepele Mosepele; Mphaphi B. Mbulawa; Ontlametse T. Bareng; Pamela Smith-Lawrence; Roger Shapiro; Sefetogi Ramaologa; Shahin Lockman; Sikhulile Moyo; Simani Gaseitsiwe; Thongbotho Mphoyakgosi; Wonderful T. Choga
	EPI_ISL_6590782	Home Quarantine Taskforce	Hong Kong Department of Health	Alan K.L. Tsang; Edman T.K. Lam; Ken H.L. Ng; Peter C.W. Yip; Rickjason C.W. Chan
